# Supplementary material for: RNAi Transfection Results in Lipidome Changes
Source: Proteomics. 2019 Jun 13;19(13):1800298. doi: 10.1002/pmic.201800298 (PMC6617754; doi:10.1002/pmic.201800298)
Supplement: Supplementary file 7 — Supporting Information [file PMIC-19-na-s007.xlsx]

## Sheet: Transfection reagent features. 
Retention Time	Mass m/z	DharmaFECT	INTERFERin			Retention Time	Mass m/z	DharmaFECT	INTERFERin
1.6	478.293	+	+			1.66	480.308	+	+
5.47	549.535		+			5.83	744.554	+	+
5.47	585.511		+			5.83	603.534	+	+
8.6	635.6	+				6.72	573.609	+	+
8.6	645.629	+				6.86	945.869	+
8.61	671.577	+				6.86	923.886	+
5.25	687.543		+			7.06	587.624		+
5.69	716.522	+				7.06	598.628		+
5.78	742.538	+	+			7.35	1316.26		+
8.75	957.847		+			7.37	1248.28		+
8.75	959.848		+			7.38	601.64	+	+
8.75	981.891		+			7.43	711.687		+
11.53	1222.09		+			8.01	629.67	+	+
10.77	1222.09		+			9.91	1188.13	+
10.77	1224.1		+			10.56	1188.13	+
