# Supplementary material for: RNAi Transfection Results in Lipidome Changes
Source: Proteomics. 2019 Jun 13;19(13):1800298. doi: 10.1002/pmic.201800298 (PMC6617754; doi:10.1002/pmic.201800298)
Supplement: Supplementary file 8 — Supporting Information [file PMIC-19-na-s008.xlsx]

## Sheet: INTERFERIN_FoldChange
Lipid Name	Formula	Nominal Mass (average, Da)	RT (average, min)	Mass error (ppm)	Observed Adducts	Fold Change		Standard Deviation (fold change)		Mean Ion Count			Standard Deviation (mean ion count)			Ion Count
						INTERFERin/Untreated	INTERFERin+NT/Untreated	INTERFERin/Untreated	INTERFERin+NT/Untreated	Untreated	INTERFERin	INTERFERin+NT	Untreated	INTERFERin	INTERFERin+NT	Untreated_1	Untreated_2	Untreated_3	Untreated_4	Untreated_5	Untreated_6	INTERFERin_1	INTERFERin_2	INTERFERin_3	INTERFERin_4	INTERFERin_5	INTERFERin_6	INTERFERin+NT_1	INTERFERin+NT_2	INTERFERin+NT_3	INTERFERin+NT_4	INTERFERin+NT_5	INTERFERin+NT_6
Cer d18:0_16:0	C34 H69 N O3	539.527	5.88	-1.74226	[M-H]-,[M+HCOO]-,[M+CH3COO]-	1.30017	1.69055	0.212459	0.299067	72005.8	93619.7	121729	7891.12	11347.9	16904.8	79635.4	58590.1	71010.5	70762.8	71635	80401.3	81768.5	101093	76691.1	103223	99093.1	99849.2	96511.8	119245	110356	128552	144591	131120
Cer d18:0_24:0	C42 H85 N O3	651.652	8.54	-1.22765	[M-H]-,[M+HCOO]-,[M+CH3COO]-	1.90646	1.96074	0.560207	0.623271	6818	12998.3	13368.3	1562.67	2390.19	2944.45	7462.38	4136.39	6580.89	8029.07	6228.17	8471.08	11355.4	15590.3	9491.78	12279.1	15332	13940.9	10303.3	18870.7	11831.1	12395.7	13832.8	12976.5
Cer d18:1_16:0	C34 H67 N O3	537.512	5.64	-0.359062	[M-H]-,[M+HCOO]-,[M+CH3COO]-	1.42638	1.57598	0.319067	0.356795	639615	912334	1.00802e+06	138612	50579.4	66032.7	611162	492305	833019	579377	535184	786642	845873	987217	905998	951663	904320	878931	902413	1.01203e+06	968987	1.02881e+06	1.09528e+06	1.04061e+06
Cer d18:1_17:0	C35 H69 N O3	551.527	5.98	-1.52304	[M-H]-,[M+CH3COO]-	1.28367	1.72873	0.286782	0.359028	29748.7	38187.5	51427.4	4513.62	6262.1	7293.19	33831.9	21915.9	27686.4	29767.8	31459.9	33830	32962.1	38970.2	29321.7	46863.1	41836.3	39171.7	39927.2	52810.8	45757.7	54435.3	59931.4	55702.2
Cer d18:1_18:0	C36 H71 N O3	565.543	6.34	-1.22007	[M-H]-,[M+HCOO]-,[M+CH3COO]-	1.39741	1.72164	0.36934	0.467754	134167	187486	230987	32801.6	18827.2	27372.9	159462	77244.5	128730	171530	127928	140105	169164	223207	182602	189040	176246	184654	190549	231600	213841	231641	269882	248409
Cer d43:1A	C43 H85 N O3	663.652	8.53	-1.20545	[M-H]-,[M+HCOO]-,[M+CH3COO]-	1.59601	1.696	0.47109	0.615823	15311.7	24437.7	25968.7	3658.96	4234.11	7099.46	13904.3	10050.2	14849.8	15584.5	16145.3	21336.1	18353	26530.3	22628.6	28758.3	21628.4	28727.5	16977.8	24827.3	19103.8	27435.7	33726.4	33741.2
Cer d43:1B	C43 H85 N O3	663.652	8.62	-1.05477	[M-H]-,[M+HCOO]-,[M+CH3COO]-	2.49922	2.20313	0.602885	0.541632	11811.9	29520.6	26023.2	2354.2	4011.76	3745.63	11491	7673.7	12288.3	13881.3	11329.2	14208	23204.9	32424.7	26629.7	33840.7	29254.2	31769.5	19577.8	26304.6	25596.7	25634.7	30898.3	28127
FA 24:5	C24 H38 O2	358.287	2.81	-1.33971	[M-H]-	1.29053	1.62801	0.291044	0.499754	8491.86	10959	13824.9	1392	1697.41	3588.12	9517.88	7980.31	6904.26	7365.1	8551.57	10632	7968.85	11843.3	10782.8	12842.3	10442.3	11874.6	12097.1	10522.4	10908.4	13689.8	20022.1	15709.4
GM3 d18:1_22:0	C63 H116 N2 O21	1236.8	5.32	-2.4256	[M-H]-	1.38071	1.54266	0.432048	0.41193	13939	19245.8	21503.2	2046.81	5318.07	4795.76	14471.5	12846.4	13125	14259.8	11453.3	17478.1	19304.9	21332	22514.6	19461.1	23863.2	8998.78	22314.1	20131.4	25515.3	20795	26917.7	13345.9
GM3 d18:1_24:0	C65 H120 N2 O21	1264.84	5.89	-1.86585	[M-H]-	1.45003	1.58504	0.473858	0.491411	27318	39611.9	43300.1	5181.01	10541.8	10619.6	27604.4	24861.2	25654.3	27492.4	21447.2	36848.6	40077.3	45195.6	46442.1	40719.7	46376.1	18860.4	46069.3	42369.8	52466.6	40181	54028.1	24685.6
PE P-14:0_16:1	C35 H68 N O7 P	645.473	4.75	-0.219994	[M-H]-	2.75335	2.01781	0.977369	0.537358	10637.1	29287.5	21463.6	2535.62	7703.47	2548.36	12919.7	9807.32	14087.4	9007.07	7221.48	10779.5	29069.8	32142.9	43182.9	25323.4	22397.9	23608.4	21224.7	19154.4	25805	18871.1	21090.8	22635.5
PE P-16:0_12:0	C33 H66 N O7 P	619.46	4.68	3.24477	[M-H]-	2.33128	2.4641	0.839817	0.854372	6902.37	16091.4	17008.1	2155.5	2889.73	2562.44	8022.08	5356.23	10187.4	5936.87	4213.56	7698.02	14895.4	16686.2	21533.6	14830.7	13216.7	15385.6	16954.2	12994.9	18992.1	15054.8	18385.3	19667.7
PE P-16:0_20:3	C41 H76 N O7 P	725.535	5.88	-1.29559	[M-H]-	0.865723	0.622139	0.338674	0.137599	54849.6	47484.6	34124.1	9233.38	16768.3	4895.13	67012.6	49424	58407	50541.7	41862.1	61850.4	34107.9	56311.4	77812	37072.8	40991.1	38612.4	34090.5	33363.9	43644.1	29832	31489.6	32324.5
PE P-32:4	C37 H66 N O7 P	667.46	4.21	3.01143	[M-H]-	3.75503	2.93224	1.46324	0.932206	14665.3	55068.5	43002.1	4229.76	14429.7	5750.78	16708.2	12872.3	20809.9	13130.3	8353.07	16117.8	55497.9	67383.1	76899.8	46616.6	42002.1	42011.7	41794.3	38192	51405.6	36347.8	42242.5	48030.6
PG 16:1_22:6	C44 H73 O10 P	792.494	3.5	-0.794959	[M-H]-	1.77305	1.91672	0.402528	0.376312	7873.52	13960.1	15091.3	1257.13	2253.07	1724.18	9472.99	8035.62	8443.57	8521.84	6640.34	6126.74	11863.7	15610.4	17723	13115.9	13132.8	12314.8	16033.7	14490.2	17951.8	12884	14774.2	14413.9
PG 18:1_22:6	C46 H77 O10 P	820.525	3.84	-1.01155	[M-H]-	1.33157	1.5127	0.431889	0.462776	46189.9	61505	69871.7	12108.6	11747.2	11018.9	63761.7	45075.1	54210.4	46273.3	39253.5	28565.3	54258.4	67503.1	78697.1	59967.6	64296.7	44307	74739.7	64480.6	86568.5	59518.3	75662.2	58260.9
PG 22:5_22:6	C50 H77 O10 P	868.524	3.57	-1.8422	[M-H]-	2.79824	3.90419	0.616208	0.85241	3323.05	9298.68	12973.8	555.422	1333.23	1822.46	4219.65	3211.24	3655.7	3300.31	2864.29	2687.1	9047.2	9790.55	10546.6	10598.3	8756.17	7053.31	13129.2	10596.6	13906.6	12861.1	15803.7	11545.5
PG 22:6_22:6	C50 H75 O10 P	866.509	3.48	-0.115406	[M-H]-	2.36171	3.3699	0.793693	1.09669	14375.2	33950.1	48443	4397.5	4723.97	5378.81	22646	11977.5	14495.7	14606.8	10019.4	12506	29046.4	37651.9	38981.1	35236.2	35502.2	27282.6	45967.2	40940.5	50543.3	47805.8	57237.6	48163.8
