# Supplementary material for: RNAi Transfection Results in Lipidome Changes
Source: Proteomics. 2019 Jun 13;19(13):1800298. doi: 10.1002/pmic.201800298 (PMC6617754; doi:10.1002/pmic.201800298)
Supplement: Supplementary file 9 — Supporting Information [file PMIC-19-na-s009.xlsx]

## Sheet: DharmaFECT_FoldChange
Lipid Name	Formula	Nominal Mass (average, Da)	RT (average, min)	Mass error (ppm)	Observed Adducts	Fold Change		Standard Deviation (fold change)		Mean Ion Counts			Standard Deviation (mean ion count)			Ion Count
						DharmaFECT/Untreated	DharmaFECT+NT/Untreated	DharmaFECT/Untreated	DharmaFECT+NT/Untreated	Untreated	DharmaFECT	DharmaFECT+NT	Untreated	DharmaFECT	DharmaFECT+NT	Untreated_1	Untreated_2	Untreated_3	Untreated_4	Untreated_5	Untreated_6	DharmaFECT_1	DharmaFECT_2	DharmaFECT_3	DharmaFECT_4	DharmaFECT_5	DharmaFECT_6	DharmaFECT+NT_1	DharmaFECT+NT_2	DharmaFECT+NT_3	DharmaFECT+NT_4	DharmaFECT+NT_5	DharmaFECT+NT_6
FA 24:6	C24 H36 O2	356.271	2.33	-1.20694	[M-H]-	1.76713	1.93993	0.302074	0.579395	8085	14287.3	15684.3	871.669	1895.25	4368.56	8687.39	8828.21	7506.7	8895.15	6726.69	7865.85	11037.9	16818.8	15196.6	14118.2	14014	14538.1	13864.9	10973.3	15376	20050.7	12036.7	21804.1
FA 24:5	C24 H38 O2	358.287	2.81	-1.33971	[M-H]-	1.68717	1.86499	0.327479	0.547103	16665.4	28117.4	31080.8	2523.99	3413.37	7808.62	19570.9	19742.6	14923.4	16910	13794.8	15050.8	23298.8	33514.7	29559.3	26594.4	27036.9	28700.3	27085.9	22213.8	34125	38522.2	23818.4	40719.6
FA 26:6	C26 H40 O2	384.303	3.06	0.182148	[M-H]-	2.0074	2.06341	0.343788	0.472213	7640.2	15336.9	15764.8	698.597	2220.91	3307.32	7476.05	7993.28	6995.7	8559.63	6729.94	8086.6	11910.6	18088.3	17379.8	14654.9	14504.8	15483.2	13643	12465.5	16518	18476.2	12904.5	20581.9
FA 26:5	C26 H42 O2	386.318	3.38	-1.50135	[M-H]-	1.9288	2.16879	0.344683	0.565711	11028.2	21271.1	23917.7	1044.5	3223.44	5812.96	11096.6	12379.6	10509.4	12043.8	9576.83	10562.6	17286.8	26169.6	21245.5	23598.5	18798.9	20527.1	20189.7	16890.5	25849.1	30215.5	19745.2	30616.3
DG 32:1	C35 H66 O5	566.49	6.26	-1.80938	[M+NH4]+, [M+Na]+	0.88237	0.489946	0.162609	0.17827	40135.3	35414.1	19664.1	2010.89	6280.54	7086.74	40472	38011.5	42229.4	38029.3	39429.2	42640.4	25525	36900.1	31503.4	42197.7	34968.4	41390.3	11838.6	11638.3	20969.9	24474.2	29690.7	19372.9
DG 34:2	C37 H68 O5	592.505	6.32	-1.01265	[M+NH4]+, [M+Na]+	1.05853	0.545199	0.245299	0.188987	20745.1	21959.2	11310.2	3267.43	3732.72	3492.48	16711.4	19274	25022.6	19031.5	20049	24382.1	16832.6	20813.2	20006.4	26850.2	21531.7	25721.2	6396.87	8199.25	13546	12486.5	15869.1	11363.6
PE 16:0_16:1	C37 H72 N O8 P	689.5	5.06	0.79768	[M-H]-	0.833722	0.485764	0.300469	0.236758	412741	344112	200495	108116	85175.8	82406.9	273176	368258	337352	457700	463935	576028	246192	438496	279473	436842	283360	380307	116176	85634.9	201048	284159	253282	262668
PG 18:1_18:1	C42 H79 O10 P	774.539	4.3	-2.42724	[M-H]-	0.62409	0.422914	0.15341	0.184665	38781.7	24203.3	16401.3	6026.79	4609.72	6692.7	30495.2	34820.1	35300.8	42731.2	44391.7	44951.2	20581.5	25834.5	19585.4	29134.4	20382.3	29701.4	9642.75	10262.4	14925.4	22321.6	26443.4	14812.3
PG 16:1_22:6	C44 H73 O10 P	792.494	3.5	-0.794959	[M-H]-	1.68026	1.15375	0.243924	0.319657	5819.24	9777.85	6713.93	561.759	1060.14	1743.59	5609.96	6105.29	4926.49	6527.21	5601.05	6145.43	9243	9708.86	9559.78	11068	8219.54	10867.9	4836.95	4705.8	6479.4	8623.03	8685.82	6952.56
TG 48:1	C51 H96 O6	804.72	10.45	-0.7456	[M+NH4]+, [M+Na]+	0.845581	0.505483	0.177339	0.136529	204979	173326	103613	30044.7	25999	23506.3	225683	217413	228985	162838	170409	224546	169096	209797	165012	151034	145450	199568	83053.1	99071.5	134580	107146	73382.4	124448
PE 20:5_22:6	C47 H72 N O8 P	809.5	4.13	0.679432	[M-H]-	1.50981	1.26387	0.220491	0.37908	5568.99	8408.14	7038.49	702.431	618.888	1915.35	5657.55	6006.48	4239.05	5726.24	5528.16	6256.5	7590.21	9291.99	8970.9	8109.07	8196.05	8290.63	5271.83	5283.38	6943.37	10031.1	6129.67	8571.58
PC 18:1_22:4	C48 H86 N O8 P	835.609	5.5	-0.239346	[M+HCOO]-,[M+CH3COO]-	1.73629	1.71432	0.308592	0.359452	3465.25	6016.68	5940.55	374.822	848.506	1067.05	3694.15	3891.4	3541.98	3641.79	3108.26	2913.92	4876.28	7185.4	5254.72	6600.85	6105.18	6077.64	5182.86	4955.33	6558.41	6215.7	5075.21	7655.77
PG 22:5_22:6	C50 H77 O10 P	868.524	3.57	-1.15138	[M-H]-	2.84212	3.23946	0.759289	1.30611	5826.75	16560.3	18875.5	1482.63	1347.98	5903.33	6616.53	7824.64	4187.61	6814.35	4293.91	5223.43	14438.5	18383.4	15793.2	17307.2	16543.1	16896.5	15439.3	13089.9	18005.8	23320.9	14897.6	28499.7
TG 54:6	C57 H98 O6	878.735	9.96	-1.51354	[M+NH4]+, [M+Na]+	1.50868	1.31798	0.245108	0.294683	6160.08	9293.6	8118.86	780.826	944.476	1495.37	7296.43	6233.83	4908.94	6284.83	5829.01	6407.46	8882.13	9960.79	9727.19	10197.6	7610.61	9383.31	8290	8546.97	8733.9	8865.33	5124.73	9152.23
TG 56:6	C59 H102 O6	906.766	10.39	-1.80862	[M+NH4]+, [M+Na]+	1.57949	1.42485	0.274314	0.461826	27468.5	43386.2	39138.6	4096.45	3861.53	11263.1	34536.1	27916.8	24077.1	27739.4	22769	27772.7	41256.5	47985.8	44296.1	37122.6	43303.7	46352.3	35427.8	39114.9	47515	38005.9	20908.1	53860
TG 58:8	C61 H102 O6	930.764	10.23	-3.91075	[M+NH4]+, [M+Na]+	1.57999	1.53167	0.427865	0.64284	10622.4	16783.3	16270	2594.38	1963.15	5553.18	15041.6	10020.4	8458.61	11028.8	7749.45	11435.4	17216.8	18047.1	16999.3	12858.7	17870.8	17706.9	15008	14810.7	17387.9	15598.1	8858.33	25956.7
